# Supplementary material for: Investigating Pleiotropy Between Depression and Autoimmune Diseases Using the UK Biobank
Source: Biol Psychiatry Glob Open Sci. 2021 Mar 25;1(1):48–58. doi: 10.1016/j.bpsgos.2021.03.002 (PMC8262258; doi:10.1016/j.bpsgos.2021.03.002)
Supplement: Supplement 2 [file mmc2.zip]

Archive with 1 entries (1 files):
- bpsgos_4_Supplement 2_Glanville et al_mmc2.html
